# Supplementary material for: Machine Learning in Predicting Child Malnutrition: A Meta-Analysis of Demographic and Health Surveys Data
Source: Int J Environ Res Public Health. 2025 Mar 18;22(3):449. doi: 10.3390/ijerph22030449 (PMC11941938; doi:10.3390/ijerph22030449)
Supplement: Supplementary file 1 [file ijerph-22-00449-s001.zip]

Archive with 12 entries (12 files):
- File S1.pdf
- File S10.png
- File S11.png
- File S12.pdf
- File S2.png
- File S3.png
- File S4.png
- File S5.png
- File S6.png
- File S7.png
- File S8.png
- File S9.png
